# Supplementary material for: Copper (II) Level in Musts Affects Acetaldehyde Concentration, Phenolic Composition, and Chromatic Characteristics of Red and White Wines
Source: Molecules. 2024 Jun 19;29(12):2907. doi: 10.3390/molecules29122907 (PMC11206618; doi:10.3390/molecules29122907)
Supplement: Supplementary file 1 [file molecules-29-02907-s001.zip]

Archive with 1 entries (1 files):
- molecules-3043115-supplementary.pdf
